# Supplementary material for: Association Between HPV Vaccination and Cervical Dysplasia Severity in HPV-Positive Women
Source: Diagnostics (Basel). 2026 Mar 25;16(7):979. doi: 10.3390/diagnostics16070979 (PMC13073047; doi:10.3390/diagnostics16070979)
Supplement: Supplementary file 1 [file diagnostics-16-00979-s001.zip]

Archive with 1 entries (1 files):
- diagnostics-4180833-supplementary.pdf
